# Supplementary material for: Translation and validation of the Chinese version of EORTC QLQ-SWB32 assessing the spiritual wellbeing of women with gynecological cancer
Source: PLoS One. 2025 Apr 15;20(4):e0321790. doi: 10.1371/journal.pone.0321790 (PMC11999153; doi:10.1371/journal.pone.0321790)
Supplement: S1 Appendix — (CSV) [file pone.0321790.s001.csv]

ID	Age	ethnic	religious_belief	marriage	education	work	family_income	caregiver	primary_cancer	cancer_stage	residence	Q8	Q9	Q10	Q11	Q12	Q13	Q5	Q6	Q17	Q18	Q19	Q20	Q21	Q27	Q30	Q31	Q1	Q2	Q3	Q14	Q15	Q16	Q4	Q7	Q22	Q23	Q24	Q25	Q26	Q28	Q29	Q32
1	54	1	0	1	1	1	3	1	3	3	1	4	3	3	4	3	3	2	1	2	2	2	2	2	3	2	3	3	3	3	4	4	3	3	4	1	1				2	2	5
2	48	1	0	1	2	2	3	1	1	1	1	4	4	4	3	3	4	2	1	2	1	2	3	3	2	2	3	4	4	3	3	3	3	4	2	2	1	1	1	1	2	2	5
3	54	1	1	1	1	2	2	1	1	1	1	3	4	4	3	2	3	3	3	3	3	4	2	3	3	2	2	2	3	2	2	3	2	1	3	4	4	4	4	4	2	2	4
4	61	1	0	1	2	1	2	2	2	1	1	4	3	3	3	3	4	2	1	2	1	1	2	2	3	2	3	3	3	4	4	4	3	3	1	1	1				2	2	6
5	36	2	0	1	1	2	2	1	1	1	1	4	4	4	3	3	4	2	2	2	3	3	3	4	3	3	3	2	2	3	3	3	3	4	3	3	2	2	2	2	4	4	7
6	50	1	0	1	3	3	3	2	2	4	1	4	4	4	4	4	4	2	1	1	2	2	3	3	3	3	3	4	4	4	4	4	4	4	2	3	3	2	2	2	3	2	7
7	55	1	0	1	1	2	2	1	1	1	1	3	4	3	4	4	4	2	1	1	2	1	3	3	2	2	3	3	3	3	4	4	4	3	1	3	2	2	2	2	3	3	6
8	48	1	0	2	2	3	2	2	1	2	1	2	2	2	2	2	2	2	2	2	2	1	1	1	2	1	2	3	2	2	2	2	2	2	3	1	1				1	2	3
9	45	1	0	1	3	3	3	1	1	1	1	3	4	3	3	3	3	2	1	2	2	1	4	4	4	3	3	4	4	4	3	4	4	4	4	2	2	1	1	2	2	2	6
10	58	1	0	2	1	2	2	2	1	2	1	4	3	4	3	3	4	1	2	2	2	2	3	4	3	3	3	3	3	4	3	4	3	2	3	2	2	2	2	2	3	3	7
11	51	1	0	1	1	2	2	1	2	3	1	2	4	1	3	4	4	1	1	1	2	2	1	1	1	1	1	3	3	2	4	4	3	2	2	1	1				1	1	2
12	29	1	0	1	1	2	1	2	1	2	1	1	2	1	2	1	2	4	4	4	4	4	1	1	2	1	1	1	1	1	1	1	1	3	2	1	1				1	1	1
13	43	1	0	1	3	3	3	1	4	1	1	2	3	3	3	3	3	2	1	2	2	1	2	1	2	1	2	2	2	2	3	3	3	3	3	1	1				2	2	4
14	47	1	0	1	1	2	2	1	2	4	1	1	1	2	3	2	3	3	3	2	3	2	2	3	2	2	3	3	3	3	4	3	4	1	2	2	1	3	2	1	3	2	7
15	56	1	0	2	1	2	1	2	2	3	2	3	3	3	3	3	3	3	3	4	4	4	2	2	2	1	2	2	3	2	3	2	2	3	3	1	1				2	2	3
16	56	1	0	1	1	2	2	1	2	3	1	4	4	4	4	4	4	1	1	2	1	1	2	2	2	1	2	3	3	3	4	4	4	4	4	3	3	3	3	3	3	3	6
17	47	1	0	1	3	3	3	1	1	1	1	4	4	4	4	4	4	3	4	3	4	4	2	1	2	1	2	4	4	4	4	2	4	4	2	4	4	1	1	4	2	2	5
18	59	1	0	1	1	2	2	2	1	1	1	2	3	2	3	3	3	1	1	1	1	1	2	3	2	2	3	2	2	3	2	2	3	3	1	2	2	2	2	2	2	2	5
19	52	1	0	1	1	2	2	2	1	1	2	4	4	4	4	4	4	2	1	1	1	1	3	3	4	4	4	4	4	4	4	4	4	4	1	1	1	1	1	1	1	1	7
20	55	1	0	1	1	2	2	2	1	1	2	3	3	2	3	3	3	2	2	3	3	2	2	1	2	1	2	2	3	2	2	3	3	3	4	2	2	2	2	2	2	2	6
21	44	1	0	1	1	3	2	2	3	3	2	3	4	4	3	3	4	2	1	2	2	1	3	2	2	2	3	3	3	4	3	4	4	3	2	2	2	2	2	2	3	3	6
22	52	1	0	1	1	1	2	1	3	1	1	4	4	4	3	3	4	2	1	1	2	1	3	3	2	2	3	3	3	3	4	4	4	4	4	1	1	1	1	1	1	1	7
23	67	1	0	1	2	1	3	2	2	3	1	4	4	4	4	4	4	3	2	3	3	2	3	3	3	2	2	3	3	3	4	4	3	3	2	2	2	3	3	2	2	2	4
24	57	1	0	1	2	2	2	2	2	3	1	3	3	3	2	2	3	2	2	3	3	2	2	2	1	2	2	3	3	2	3	3	3	3	3	2	1	2	2	1	2	2	5
25	52	1	0	1	1	2	3	1	1	1	1	3	3	3	3	3	3	2	2	3	3	2	2	3	2	2	3	2	3	2	3	3	3	2	3	2	2	2	2	2	2	2	5
26	48	1	0	1	1	2	2	2	3	1	2	3	3	3	3	3	4	3	2	3	3	2	2	2	2	2	3	4	4	3	3	3	3	3	3	2	2	2	2	1	3	3	5
27	43	1	0	2	2	2	3	2	2	3	1	4	4	4	4	4	4	1	1	1	2	1	2	2	1	1	2	3	4	4	4	4	4	4	4	1	1				3	1	7
28	54	1	0	1	1	3	3	1	4	4	1	3	4	3	4	3	4	2	1	2	2	1	2	2	3	2	3	3	3	3	4	4	3	2	1	2	2	2	2	2	2	2	5
29	67	1	0	1	1	1	3	2	1	2	1	2	2	2	2	2	2	2	1	1	1	2	3	3	3	2	3	2	3	3	3	2	2	2	2	2	2	2	2	2	2	2	5
30	33	1	0	1	1	2	2	1	1	1	2	4	4	4	4	4	4	1	1	1	2	1	1	1	2	1	2	2	3	2	2	2	2	4	3	1	1				1	1	3
31	71	1	0	1	1	1	3	2	1	1	1	3	4	3	4	3	3	2	1	1	2	2	2	2	3	2	3	3	4	3	3	3	3	3	3	1	1				3	3	5
32	51	1	0	1	1	3	3	2	1	1	2	3	4	4	4	4	4	1	1	1	2	1	3	2	3	2	3	4	3	3	4	4	3	4	1	4	4	1	1	1	1	1	6
33	66	1	0	1	1	2	2	2	3	1	1	3	3	3	3	3	3	2	1	2	2	2	2	2	2	2	2	2	2	2	3	3	3	3	2	2	2	2	2	2	2	2	3
34	60	1	0	1	1	1	3	1	3	1	1	1	2	1	1	2	1	2	2	2	1	1	2	1	2	1	2	2	2	3	2	3	2	1	1	1	1				2	3	3
35	47	1	0	1	1	2	2	1	3	1	1	4	4	4	4	4	4	2	2	3	3	3	1	2	1	1	2	3	3	3	4	4	4	4	4	1	1				2	2	4
36	50	1	0	1	1	2	3	2	1	3	1	3	3	3	3	3	3	2	1	2	2	2	2	2	2	1	2	2	3	2	3	3	2	2	2	1	1				2	2	4
37	28	1	0	1	3	3	3	1	3	1	1	3	3	3	3	3	3	3	3	2	3	2	2	3	3	2	3	3	3	3	3	3	3	3	3	2	2	2	2	2	2	2	5
38	67	1	0	1	1	1	2	1	2	3	1	3	3	3	3	3	2	1	1	1	1	1	2	3	2	2	3	2	2	1	3	3	1	2	2	2	2	2	2	2	3	3	4
39	60	1	0	1	1	2	2	2	1	1	2	2	3	3	3	3	3	2	3	3	3	3	2	2	3	2	3	2	2	2	3	3	2	2	2	2	2	2	2	2	2	2	5
40	58	1	0	1	1	2	2	1	2	1	1	3	3	3	3	3	3	2	3	2	3	3	2	1	2	1	2	2	3	3	3	3	3	3	1	2	2	2	2	2	2	2	7
41	43	1	0	1	3	3	3	1	4	4	1	4	4	4	4	4	4	1	1	2	2	1	1	2	1	1	2	3	4	3	3	3	3	4	1	1	1				2	1	6
42	60	1	0	2	1	2	3	2	4	1	1	4	3	3	2	2	4	1	1	2	2	1	4	3	3	3	4	4	4	3	4	4	3	4	3	2	2	2	2	3	4	2	6
43	48	1	0	1	1	2	1	1	3	1	2	4	4	4	4	3	4	1	1	1	2	1	3	3	3	2	3	3	3	4	4	4	4	2	3	2	2	1	1	1	3	1	6
44	70	2	0	1	1	2	2	2	1	2	1	3	3	3	3	3	3	2	1	1	2	1	1	1	2	1	2	2	3	2	3	3	3	3	1	2	2	3	3	2	2	2	5
45	52	1	0	1	1	1	2	1	3	1	1	2	3	3	3	3	3	2	1	2	1	2	3	3	2	2	2	2	2	2	3	3	2	2	1	2	2	2	2	2	3	2	4
46	27	1	0	2	2	3	3	2	3	1	1	3	3	3	3	3	3	2	1	2	2	1	2	2	2	2	3	2	2	2	3	3	2	2	2	2	2	2	2	2	3	2	5
47	69	2	0	1	2	3	3	1	1	1	1	3	3	2	3	3	3	2	2	3	2	2	2	1	1	1	2	3	3	3	3	3	2	3	2	2	1	2	2	1	3	3	3
48	65	1	0	1	2	1	2	2	2	5	1	3	3	3	4	3	4	2	2	2	2	3	1	1	2	1	2	2	2	3	3	3	3	3	3	2	1	1	1	2	1	1	5
49	47	1	0	1	1	2	2	2	1	2	2	3	3	3	3	3	3	2	1	1	2	1	2	3	2	2	3	2	2	2	3	3	2	2	1	1	1				2	2	5
50	74	1	0	2	1	1	3	2	4	2	1	2	3	3	3	3	3	1	1	1	1	2	2	3	2	2	3	3	3	3	3	3	2	3	1	1	1				2	2	5
51	67	1	0	1	2	1	3	1	3	1	1	4	4	4	4	4	4	2	1	1	1	1	2	2	3	2	3	4	4	4	4	4	4	4	1	1	1				1	1	6
52	47	1	0	1	1	2	2	2	1	1	1	3	3	2	1	1	1	2	1	2	2	2	2	2	1	1	2	3	3	3	4	4	3	1	2	2	2	3	2	2	3	3	6
53	51	1	0	1	1	2	2	1	1	1	1	3	4	3	3	2	3	2	1	1	2	2	3	3	3	2	3	2	2	3	2	2	3	4	2	4	3	2	3	2	3	3	7
54	57	1	0	1	1	3	3	1	1	1	1	3	3	4	3	4	4	2	1	1	2	3	3	3	2	2	3	2	3	3	2	3	2	4	1	2	2	2	2	2	3	3	5
55	64	1	0	1	1	2	2	2	2	3	1	4	4	3	4	4	4	2	1	1	2	3	3	3	2	2	3	3	3	3	4	4	3	3	4	2	2	2	2	2	2	2	6
56	57	1	0	2	1	1	2	2	3	1	1	2	3	2	2	3	3	2	2	2	2	2	2	3	2	2	3	2	2	3	3	3	2	2	3	2	2	2	2	2	2	2	5
57	58	1	0	1	2	1	3	2	2	3	1	4	4	4	4	4	4	2	2	2	2	3	3	3	2	2	2	3	4	4	4	4	4	4	4	1	1				3	3	4
58	43	1	0	1	3	3	3	1	1	1	1	3	4	3	3	3	3	2	1	1	2	2	3	3	2	2	2	3	3	3	3	4	3	4	2	3	3	3	3	4	2	4	3
59	57	2	1	1	1	2	3	2	3	1	2	4	4	4	3	4	4	1	1	1	2	1	4	4	3	4	3	3	3	3	4	4	4	3	1	3	3	1	1	3	2	2	6
60	68	1	0	1	1	1	3	1	2	3	1	3	3	3	3	3	4	1	1	1	2	2	3	3	2	2	3	2	3	3	3	3	3	3	2	4	3	2	2	2	2	2	4
61	72	2	1	1	2	1	2	2	2	5	1	2	3	2	2	3	3	2	2	2	2	2	2	2	2	2	2	2	2	2	3	3	2	2	2	3	3	1	1	3	3	2	3
62	27	1	0	2	1	3	2	2	1	1	1	3	3	3	2	3	3	2	1	1	2	1	1	1	2	1	2	2	3	2	3	3	3	3	1	1	1				3	3	5
63	26	2	0	1	1	3	2	1	3	5	1	1	1	1	1	2	1	3	2	3	2	3	2	1	2	2	2	3	2	2	2	2	2	2	1	1	1				3	4	3
64	58	1	0	1	2	2	3	2	1	2	1	2	3	3	4	4	4	1	1	2	2	2	1	2	1	1	2	2	3	2	3	2	2	3	1	1	1	1	1	1	2	2	5
65	46	1	0	1	3	3	3	1	2	5	1	3	4	4	4	4	4	2	1	2	2	2	3	3	4	3	4	3	3	3	3	3	3	3	2	2	2	1	1	1	4	1	6
66	60	1	0	1	2	2	3	2	1	1	1	2	3	2	2	3	2	2	2	1	2	2	2	3	2	2	2	3	3	3	3	3	3	3	1	3	3	3	2	2	3	2	5
67	24	1	0	1	2	3	3	1	2	3	1	4	4	4	4	3	4	2	1	1	2	2	2	1	2	1	1	2	2	2	2	3	2	3	3	1	1				4	4	2
68	58	1	0	1	1	2	2	1	3	1	1	4	3	3	3	3	4	2	2	3	2	3	2	2	2	3	3	4	4	4	4	4	3	4	3	2	2	2	2	1	3	3	5
69	54	2	1	1	1	2	3	1	3	1	2	4	4	4	4	4	4	1	1	1	2	1	4	4	3	4	4	4	4	4	4	4	4	4	1	4	4	1	1	4	1	1	6
70	48	1	0	1	1	2	3	2	2	1	1	4	4	3	2	3	4	2	2	3	3	2	2	2	3	2	3	4	3	4	4	4	4	3	4	2	2	1	1	2	4	3	6
71	58	1	0	1	1	2	2	1	2	3	1	3	3	3	2	4	3	1	1	2	2	2	3	3	2	2	3	4	4	4	4	4	3	4	1	2	2	1	1	2	2	2	5
72	53	1	0	1	1	2	2	2	3	1	2	4	4	4	4	4	4	2	1	1	2	1	2	3	3	2	3	4	4	3	3	3	3	4	3	3	3	3	3	3	3	3	5
73	31	1	0	1	2	3	2	2	3	5	1	4	4	4	4	3	4	3	4	4	3	4	4	4	3	4	4	4	4	4	3	4	4	3	4	4	4	1	1	1	1	1	6
74	49	1	0	1	3	2	3	2	1	1	1	3	4	4	4	4	4	1	1	2	2	1	4	3	4	3	4	4	4	4	4	4	4	4	1	4	3	1	1	1	1	1	7
75	47	1	0	1	3	3	3	1	2	5	1	3	3	4	4	3	4	2	2	2	2	1	3	3	4	3	4	4	3	3	3	3	4	3	2	2	2	1	1	1	1	1	4
76	56	1	0	1	1	2	2	1	1	1	1	4	4	3	3	4	3	1	1	2	2	1	3	2	2	2	3	3	4	4	4	4	4	4	1	1	1				1	1	7
77	47	1	0	1	2	3	3	1	1	1	1	4	3	4	3	3	2	1	1	2	2	1	2	1	2	1	2	4	4	4	4	4	3	2	2	1	2	1	1	1	1	1	7
78	44	1	0	1	2	3	3	2	1	2	1	4	4	4	4	4	4	1	1	1	1	1	2	2	3	2	3	3	4	4	4	4	3	4	1	4	4	1	1	2	1	1	6
79	55	1	0	1	1	1	3	2	4	1	1	3	3	2	3	2	3	1	1	1	1	1	2	2	2	1	2	3	3	2	3	3	2	3	3	2	2	1	1	2	2	2	6
80	54	1	0	1	1	2	2	1	4	5	1	3	3	3	3	3	3	2	2	3	3	3	2	2	2	1	2	2	2	2	2	2	2	2	3	2	2	1	1	1	2	2	3
81	57	1	0	2	2	2	2	2	1	2	1	4	4	4	4	4	4	1	2	1	1	1	1	1	2	1	2	2	4	4	4	4	2	1	4	1	1				3	3	7
82	68	1	0	1	1	2	2	2	2	3	1	3	4	3	4	4	4	1	1	2	2	2	1	2	1	1	2	2	4	3	3	3	2	4	1	2	2	2	2	2	2	2	5
83	46	1	0	1	2	3	3	1	2	3	1	4	4	4	4	4	4	2	2	2	2	1	2	3	3	2	3	3	4	3	4	4	4	3	2	3	3	3	3	2	4	4	7
84	29	1	0	1	2	3	2	1	2	1	1	4	4	4	2	2	3	2	1	2	2	1	2	2	3	2	3	3	3	4	4	4	3	4	2	2	2	2	1	2	1	1	6
85	26	1	0	1	2	3	2	1	3	5	1	4	4	4	4	4	4	2	1	2	2	2	2	2	1	1	2	2	2	2	4	4	4	2	1	2	2	1	1	1	2	1	4
86	49	1	0	1	1	2	2	1	3	5	2	3	3	2	3	2	4	4	4	3	3	3	2	3	3	2	3	2	3	2	3	3	3	1	1	3	3	2	2	2	3	3	6
87	56	1	0	1	3	1	3	1	3	1	1	3	3	4	2	2	2	2	2	2	2	3	1	1	2	1	1	2	3	3	3	3	3	4	3	2	2	1	1	1	2	2	4
88	54	1	0	1	1	2	3	2	1	1	1	4	4	4	3	4	3	1	1	2	2	2	2	3	3	2	3	2	3	3	3	3	3	4	2	3	2	3	3	2	3	3	6
89	49	1	0	1	1	2	2	1	3	1	1	3	4	4	2	2	4	1	1	2	2	2	2	1	1	1	2	3	3	4	4	4	3	2	1	1	1				3	3	5
90	45	1	0	1	1	3	2	1	2	2	1	3	4	4	4	4	4	2	1	2	2	1	2	3	2	2	3	2	3	2	3	3	3	2	2	2	2	2	1	1	2	1	7
91	50	1	0	1	1	1	2	2	1	1	2	3	3	3	3	2	3	3	2	3	2	2	2	2	2	1	2	2	2	2	3	3	2	2	2	1	1				2	2	3
92	54	1	0	1	1	2	1	2	1	1	2	2	3	2	3	3	2	1	1	1	1	1	1	1	2	1	2	2	3	3	3	3	2	2	1	1	1				4	4	4
93	23	1	0	2	2	3	1	2	3	5	2	3	3	3	3	2	3	2	2	3	2	2	2	2	2	2	2	3	3	3	3	3	3	3	3	2	2	1	1	1	2	2	6
94	26	1	0	1	3	3	2	2	3	5	1	3	4	4	4	3	4	1	1	1	2	1	3	2	3	2	3	3	4	3	4	4	4	3	1	1	1				1	1	7
95	74	1	0	2	1	1	1	2	3	1	1	3	4	4	4	4	3	2	1	2	1	1	4	4	3	3	3	2	2	2	3	3	2	4	1	4	4	1	1	4	1	1	3
96	49	1	0	1	1	2	1	2	3	1	2	3	4	3	3	4	3	2	2	3	3	2	2	1	2	1	2	2	3	3	3	2	2	4	2	2	2	2	2	1	3	3	6
97	50	1	0	1	2	1	2	1	1	1	1	3	3	3	3	2	3	1	1	2	2	1	2	1	1	1	2	2	2	3	3	3	3	2	1	2	2	1	1	1	1	1	7
98	48	1	0	1	1	2	3	1	3	5	1	3	2	2	3	3	2	2	1	2	2	1	1	1	2	1	2	2	2	2	3	3	2	2	1	1	1				2	2	5
99	21	1	0	2	3	2	2	2	2	1	1	4	4	4	4	4	4	2	1	2	2	2	2	3	3	2	2	3	3	3	4	4	4	3	4	1	1				3	3	6
100	58	1	0	1	1	3	1	1	2	4	1	3	4	4	4	4	4	1	1	2	2	1	3	3	2	2	2	2	3	3	3	3	2	3	2	2	2	4	4	2	4	4	4
101	63	1	0	2	1	1	1	2	3	1	1	3	2	3	3	3	3	2	1	1	2	1	3	3	2	2	3	2	3	2	3	3	2	3	2	3	3	1	1	2	1	1	4
102	74	1	0	2	1	2	1	2	4	1	2	4	4	4	3	2	4	1	1	2	2	2	2	3	2	2	3	3	3	4	4	4	3	3	3	1	1	1	1	1	1	1	6
103	45	1	0	1	3	3	3	1	3	1	1	4	4	3	4	4	4	2	2	2	3	3	2	2	3	2	3	4	4	4	4	4	4	4	4	1	1				2	2	6
104	54	1	0	1	1	2	2	2	2	3	1	4	4	4	3	4	4	2	1	2	2	1	3	3	2	2	3	4	3	3	4	4	4	4	4	2	2	1	1	1	2	2	5
105	57	1	0	1	2	1	3	2	2	3	1	4	3	3	3	3	3	1	1	1	2	2	3	3	3	2	3	3	3	3	3	3	3	3	1	2	2	2	2	1	3	3	7
106	44	1	0	1	1	3	3	1	3	1	2	3	3	4	3	4	3	1	1	2	2	2	2	2	2	2	3	2	3	2	3	3	2	3	3	1	1				2	2	7
107	56	1	0	1	2	2	3	2	1	1	1	4	4	4	4	4	4	2	1	1	2	1	3	4	4	4	4	3	4	4	4	4	4	2	4	3	3	1	1	2	1	1	7
108	51	1	0	1	2	2	3	2	2	3	1	3	3	3	3	3	2	2	2	2	2	1	1	2	2	1	2	2	2	2	2	2	3	3	2	4	4	2	2	1	2	2	4
109	35	2	0	1	3	3	3	1	1	1	1	3	4	4	4	3	4	2	1	2	2	1	3	3	2	2	3	3	3	3	3	3	3	1	2	2	2	1	1	1	2	2	6
110	59	1	0	1	2	2	3	2	3	1	1	4	4	2	4	2	3	1	1	1	2	1	3	4	3	3	3	3	3	4	4	3	3	3	1	4	4	1	1	1	1	1	6
111	36	1	0	2	3	2	2	2	2	5	1	3	3	3	4	3	3	3	3	3	3	2	2	3	3	3	3	3	2	2	3	3	3	3	3	2	2	2	3	1	3	2	5
112	63	1	0	1	1	1	2	1	3	2	1	3	4	4	4	4	4	1	1	1	2	2	3	3	3	3	4	3	4	3	4	4	3	4	3	4	4	1	1	3	1	1	7
113	57	1	0	1	1	2	3	2	3	1	1	3	4	3	4	4	4	2	1	1	2	1	3	4	3	3	4	2	3	2	3	3	2	4	4	4	3	1	1	2	1	1	6
114	51	1	0	1	1	2	2	1	2	4	1	3	3	2	3	3	3	2	2	2	2	3	3	3	3	2	2	2	2	2	2	3	2	3	2	1	1				3	3	4
115	55	2	0	1	1	2	2	2	3	1	2	3	3	3	2	2	3	1	1	2	2	1	2	3	2	2	3	3	3	2	4	4	4	2	2	1	1				1	1	4
116	67	1	0	1	1	2	2	1	2	5	1	3	3	3	3	3	3	1	1	2	2	2	3	3	2	2	3	2	3	3	3	3	3	3	3	2	2	2	2	2	2	2	5
117	44	1	0	1	1	2	2	2	3	1	2	4	4	3	3	3	4	2	2	2	2	2	3	2	3	2	3	3	3	3	3	3	2	2	4	1	1				2	1	6
118	43	1	0	1	1	2	1	2	1	1	1	4	3	3	3	4	3	1	1	2	1	1	4	4	3	3	3	3	3	2	3	3	3	2	3	1	1				1	1	5
119	46	1	0	1	1	2	1	2	1	1	1	3	4	4	3	3	4	2	2	2	2	3	3	3	3	2	3	2	3	4	4	4	2	3	4	1	1				2	1	0
120	64	1	0	2	1	1	2	2	2	3	1	3	4	3	4	4	4	2	1	1	1	1	2	3	2	2	3	3	3	3	4	4	3	4	2	1	1				2	1	6
121	45	1	0	1	1	2	2	1	2	3	1	4	4	4	4	3	4	2	1	2	1	1	4	4	4	3	3	2	3	3	3	3	3	4	2	1	1				2	2	6
122	65	1	0	2	1	2	3	2	3	1	1	3	3	3	3	3	3	2	1	2	1	1	2	1	2	1	2	3	2	2	3	3	2	2	2	3	3	1	1	1	1	1	0
123	36	2	0	1	3	3	3	1	1	1	1	3	4	3	4	3	4	2	1	2	2	1	2	1	2	1	2	3	3	4	4	4	4	3	2	1	1				1	1	6
124	71	1	0	1	1	2	1	1	4	5	2	2	3	3	3	3	3	3	2	3	2	3	2	2	2	1	2	2	2	2	2	2	1	2	4	1	1	1	1	1	2	2	4
125	47	1	0	1	1	2	1	1	1	4	2	4	4	4	3	3	4	1	1	2	2	2	2	2	2	1	2	2	3	3	4	4	4	3	4	1	1				3	2	7
126	28	1	0	1	3	3	2	1	2	1	1	4	4	4	4	3	4	2	1	2	2	2	2	2	3	2	2	2	2	3	4	4	4	3	2	2	2	1	1	1	3	2	4
127	57	1	0	1	1	2	1	1	4	4	2	3	4	3	2	3	4	3	3	3	4	4	4	3	4	3	4	2	3	3	2	2	2	4	4	1	1				3	1	7
128	52	1	0	1	1	3	2	1	1	2	2	4	4	4	4	4	4	2	1	1	1	1	3	4	4	3	4	4	4	4	4	4	4	2	1	4	4	1	1	1	1	1	7
129	61	1	0	1	2	1	1	2	1	1	1	3	4	4	3	3	4	1	1	1	2	1	2	2	3	2	3	2	4	3	4	4	4	2	1	1	1				3	4	7
130	66	1	0	1	1	2	1	2	2	4	2	3	3	3	3	3	3	1	1	2	1	2	3	3	2	2	2	3	3	3	3	3	3	3	3	1	1				2	1	0
131	53	1	0	1	1	2	1	2	3	1	2	3	3	2	3	2	3	2	2	2	2	2	3	3	3	2	3	2	3	3	3	3	3	2	4	2	2	2	2	1	3	2	5
132	48	1	0	1	1	2	1	1	3	1	2	3	3	2	2	3	2	1	1	1	1	1	3	3	3	2	3	2	2	2	3	3	3	2	1	3	3	3	2	2	2	1	0
133	57	1	0	2	1	2	1	2	1	2	2	3	3	3	4	4	4	2	3	3	3	3	3	3	4	4	3	2	3	2	3	4	3	2	3	1	1	2	2	2	3	2	3
134	49	1	0	2	3	3	2	2	3	4	1	3	3	3	3	3	3	2	1	2	2	1	3	3	4	4	4	3	3	3	3	3	3	3	2	3	4	4	4	4	4	4	7
135	70	1	0	1	1	1	1	1	3	5	1	3	3	3	3	3	3	1	1	1	2	2	2	1	2	1	2	3	3	3	3	3	3	3	1	2	2	2	2	2	2	2	0
136	30	1	0	1	3	3	3	2	3	5	1	3	4	3	3	2	4	2	1	2	2	1	1	1	1	1	2	3	3	3	4	4	4	3	1	1	1				1	1	7
137	40	1	0	1	2	3	1	1	1	1	2	3	3	2	2	2	2	2	2	2	2	1	2	2	2	2	2	2	2	2	2	2	1	2	4	2	2	1	1	2	2	2	4
138	48	1	0	1	1	2	1	2	1	1	1	3	4	4	3	2	3	2	2	2	2	3	2	1	2	1	2	3	2	3	2	2	2	2	2	1	1	1	1	2	1	1	7
139	56	1	0	1	1	1	1	1	4	1	1	3	3	3	3	3	3	1	1	1	1	1	2	2	1	2	2	2	2	3	3	3	4	3	1	1	1				2	2	7
140	70	1	1	1	1	2	1	2	1	1	2	3	3	3	4	2	2	2	1	2	2	1	2	3	2	2	3	2	2	2	3	2	2	2	3	1	1				2	2	4
141	54	1	0	1	1	2	2	1	3	1	2	3	3	3	3	3	3	2	2	3	3	2	2	2	2	1	2	1	3	2	3	3	3	3	3	1	1				2	2	4
142	30	1	0	1	3	3	3	1	2	4	1	3	4	4	4	4	4	2	1	2	2	1	2	2	3	2	3	3	4	4	4	4	3	3	2	2	2	1	1	2	1	1	7
143	54	1	0	1	1	2	1	2	1	1	2	3	4	3	3	4	4	2	2	2	3	2	3	3	4	4	4	1	1	4	4	4	2	3	4	2	2	3	3	1	4	4	6
144	70	1	0	1	1	1	1	2	2	5	1	2	3	2	2	2	3	3	2	2	2	3	1	2	2	1	2	1	1	1	2	2	2	1	3	1	1				3	3	0
145	52	1	0	1	1	2	2	1	1	2	1	3	2	3	4	2	4	3	3	3	2	2	2	2	3	2	3	3	2	3	2	2	2	3	4	2	2	1	1	2	4	3	4
146	53	1	0	1	3	3	3	1	1	1	1	2	4	4	4	3	4	2	2	2	2	3	3	3	4	4	4	3	3	3	4	3	3	3	4	2	2	1	1	1	4	4	6
147	53	1	0	1	1	2	1	2	1	1	2	3	3	2	3	2	3	3	2	3	2	2	2	2	2	1	2	3	3	3	3	3	3	2	3	1	1				1	1	0
148	56	1	0	1	3	1	3	2	1	2	1	3	4	4	3	2	4	1	1	2	2	1	2	1	1	1	1	4	4	4	4	4	4	4	2	1	1				1	1	0
149	48	1	0	1	1	3	1	2	1	2	2	3	3	3	3	3	3	3	3	2	3	2	3	3	2	2	3	2	2	3	3	2	2	3	4	2	2	2	1	2	2	2	4
150	58	1	0	1	1	2	1	1	3	3	2	2	3	3	3	3	4	2	2	2	2	2	3	3	3	2	3	1	1	1	3	3	2	1	2	2	1	2	2	2	4	2	0
151	37	1	0	1	1	2	2	1	1	1	1	3	2	3	2	3	2	2	1	2	2	2	3	2	2	3	2	3	3	3	3	2	3	3	2	2	3	2	3	2	3	2	4
152	29	1	0	1	3	3	2	2	3	5	1	4	4	3	3	4	3	2	1	2	2	2	1	1	1	1	2	3	2	3	2	2	2	2	2	2	2	1	1	2	2	2	4
153	48	1	0	1	1	2	1	1	4	1	2	3	3	3	3	3	4	2	2	3	3	3	2	2	2	2	3	2	1	2	4	3	2	3	3	1	1				2	2	4
154	24	1	0	2	3	3	2	2	1	2	2	4	4	4	2	2	3	2	2	2	2	1	2	2	3	2	3	2	4	4	3	3	3	2	2	2	1	1	1	1	1	1	5
155	34	1	0	2	3	3	3	2	3	5	1	4	4	3	3	3	3	2	1	2	2	2	3	2	3	2	3	3	3	3	3	3	4	3	1	2	2	1	1	2	1	1	0
156	48	1	0	1	1	2	1	1	1	1	2	3	3	3	3	3	3	1	1	2	2	2	2	1	2	1	2	2	2	2	3	3	2	2	2	1	1				2	2	2
157	56	1	1	1	1	2	2	1	3	1	2	2	3	3	3	3	3	2	2	1	1	1	2	2	2	2	2	3	3	3	3	3	3	4	3	2	2	1	1	1	1	1	7
158	48	1	0	1	1	3	2	1	1	1	2	4	4	3	3	3	3	2	1	2	2	2	2	2	2	2	2	3	3	3	3	3	3	3	2	1	1				1	1	6
159	54	1	0	1	1	2	1	2	3	1	1	4	4	3	3	3	4	2	2	2	3	3	3	4	3	4	3	2	3	2	2	2	1	3	4	1	1				3	2	7
160	31	1	0	1	1	2	3	1	1	1	1	2	3	2	2	2	3	2	2	2	2	3	2	2	3	2	3	2	3	2	3	3	2	1	3	1	1				2	2	5
161	66	1	0	1	2	1	3	2	2	5	2	3	4	3	3	4	4	1	1	2	1	1	2	2	3	2	2	3	4	3	4	4	3	3	2	1	1				2	1	5
162	62	1	1	1	1	2	1	1	1	2	2	3	4	4	4	4	4	4	3	4	3	4	2	3	2	2	3	3	2	2	2	2	1	2	2	3	3	1	1	2	3	3	0
163	74	1	0	1	3	1	3	2	3	1	1	4	4	4	4	4	4	2	1	2	2	2	2	2	3	2	2	4	3	4	4	4	4	4	2	1	1	2	2	1	3	3	4
164	32	1	0	1	2	3	1	1	3	1	2	3	3	3	3	2	3	1	1	1	1	1	2	2	2	1	2	4	4	4	3	3	3	3	2	1	1				3	3	6
165	31	1	0	1	1	2	2	1	2	1	2	3	3	3	4	4	3	3	3	2	3	3	3	3	3	3	2	1	3	3	2	3	4	4	2	3	3	1	1	2	2	2	5
166	59	1	0	1	1	2	1	1	1	1	2	2	2	2	2	2	2	3	2	2	2	2	2	3	2	2	2	1	1	2	2	2	2	3	3	2	2	2	2	2	1	2	0
167	58	1	0	1	1	2	2	1	1	1	2	4	4	3	2	2	3	2	2	1	1	1	3	2	2	2	2	2	2	3	3	2	2	2	3	2	2	3	3	2	2	3	0
168	36	2	0	2	3	3	3	2	1	1	1	3	4	4	4	3	3	2	2	2	2	2	2	2	2	2	2	2	2	2	2	2	2	2	2	2	1	1	1	1	2	2	4
169	44	1	0	2	2	3	2	2	4	3	1	3	3	3	3	3	3	2	2	2	2	2	2	2	2	2	2	3	3	3	3	3	3	3	3	1	1				2	2	4
170	50	1	0	1	1	2	2	1	1	1	2	2	3	2	2	3	4	4	3	3	3	3	2	2	2	2	2	2	2	1	3	3	2	2	3	4	3	3	3	3	2	1	4
171	32	1	0	1	3	2	2	1	1	1	2	4	3	3	4	3	3	2	2	2	2	2	2	2	3	2	3	3	3	3	3	3	3	3	4	2	1	1	1	1	2	2	5
172	57	1	0	1	3	1	2	1	1	1	1	4	4	3	3	3	4	1	1	2	2	2	3	2	3	2	3	3	3	3	4	4	4	3	1	1	1				1	1	7
173	50	1	0	1	2	2	1	1	1	1	1	3	4	3	3	2	4	2	1	1	1	2	2	2	3	2	3	3	4	3	3	3	3	2	1	1	1				3	2	7
174	36	1	0	1	3	3	3	1	2	1	1	4	4	4	3	3	3	2	2	2	2	2	2	2	2	2	2	2	2	4	3	3	3	3	2	2	2	2	2	2	3	3	5
175	43	1	0	1	3	3	2	1	3	1	2	3	3	4	4	4	4	1	1	2	2	2	2	2	2	1	3	2	3	3	4	4	4	3	2	3	2	1	1	1	2	2	6
176	35	1	0	1	3	2	2	1	1	1	1	3	3	3	3	2	3	3	2	2	2	3	2	3	2	2	3	3	2	2	2	3	3	3	2	1	1				2	2	5
177	56	1	0	1	3	1	3	1	2	5	1	3	4	4	4	3	4	2	1	2	2	2	2	2	2	2	2	3	3	3	4	4	4	3	2	1	1				2	2	4
178	30	1	0	1	1	3	3	1	1	1	1	3	3	3	2	2	2	2	2	2	2	2	2	3	2	2	2	2	2	3	1	2	1	2	2	3	3	1	1	1	3	3	2
179	55	1	0	1	3	1	2	1	3	1	1	4	4	4	4	4	3	2	2	3	3	2	3	4	3	4	4	4	4	4	4	4	4	3	4	3	2	3	2	2	4	4	6
180	31	1	0	2	1	3	2	2	1	1	2	2	2	2	2	2	2	2	2	2	2	2	2	1	2	1	1	2	2	2	2	2	2	2	2	1	1				2	2	0
181	36	1	0	1	3	3	3	2	3	5	2	3	2	3	3	3	3	2	2	2	1	2	2	2	2	2	3	4	2	3	3	3	2	2	3	1	1				2	2	4
182	26	1	0	2	3	3	2	2	3	5	2	4	3	3	3	3	3	2	2	1	2	2	2	1	2	2	2	3	2	3	3	2	2	3	2	1	1				1	1	4
183	57	1	0	1	1	2	3	2	1	1	2	2	2	2	2	1	2	3	2	2	2	2	2	1	1	1	1	1	2	2	2	1	1	2	3	1	1				2	2	3
184	45	1	0	1	1	3	2	2	1	1	2	4	4	4	4	4	4	1	1	1	1	1	2	1	2	1	2	4	4	4	4	4	4	4	1	1	1				1	1	7
185	53	1	0	1	1	3	2	2	1	1	1	4	4	4	4	4	4	3	2	3	3	3	2	2	2	2	3	3	3	4	4	4	4	3	3	1	1				2	2	6
186	55	1	0	1	1	1	3	1	2	3	2	2	2	2	2	2	2	2	2	2	2	2	2	2	2	3	3	2	2	2	2	2	2	2	2	2	2	1	1	1	3	2	3
187	50	1	0	1	1	2	1	1	1	1	2	4	4	3	4	4	4	2	1	1	1	1	3	3	3	2	3	4	4	4	4	4	4	4	4	1	1				3	2	4
188	59	1	0	1	3	1	3	1	3	1	1	3	3	3	3	3	3	2	2	2	2	2	3	2	2	2	3	3	2	3	3	3	3	3	1	2	2	1	1	2	1	1	5
189	71	1	0	1	1	1	1	2	4	1	2	3	3	3	3	2	3	2	1	2	2	2	2	1	2	1	1	3	3	3	3	3	3	3	2	1	1				1	1	5
190	39	1	0	1	1	2	2	2	1	1	2	3	3	3	2	2	3	2	1	2	2	2	1	1	1	1	2	2	3	2	3	3	2	3	2	1	1				2	1	6
191	31	1	0	1	3	3	3	2	1	1	2	3	3	3	3	2	4	2	1	2	2	1	2	2	2	2	2	2	3	3	4	4	4	2	1	2	2	1	2	1	2	2	7
192	52	1	0	1	1	2	1	2	1	1	2	2	3	3	3	3	2	2	1	1	1	1	2	2	2	1	3	4	4	4	3	3	4	4	1	1	1				1	1	7
193	53	2	0	1	1	2	1	1	4	2	2	2	2	2	2	2	2	2	2	3	3	3	2	2	2	2	2	2	3	2	2	2	2	2	3	2	1	1	1	1	1	1	5
194	52	1	0	1	3	3	3	1	2	3	1	2	3	3	2	2	2	1	1	1	1	1	1	2	2	2	2	3	3	3	3	3	3	2	1	1	1				3	3	4
195	51	1	0	2	1	2	1	2	1	2	2	2	2	2	1	2	3	2	2	3	2	2	2	2	2	1	2	2	2	2	2	2	2	1	3	2	1				2	2	2
196	38	1	0	1	3	3	3	2	3	1	1	3	4	4	4	4	4	2	2	3	2	2	2	2	2	1	2	3	3	3	3	3	3	3	2	1	1				2	1	5
197	53	1	0	2	2	1	2	2	1	1	1	4	4	4	4	3	4	2	1	2	1	1	2	2	2	2	2	1	3	3	4	4	4	3	2	1	1				2	2	4
198	47	1	0	1	1	3	1	1	3	1	2	2	3	2	3	4	3	2	2	3	3	2	2	2	3	2	3	3	3	3	4	4	4	2	2	3	3	1	2	1	2	2	5
199	54	1	0	2	1	2	1	2	1	1	2	4	4	2	2	3	3	2	1	2	2	2	2	1	2	1	2	1	2	1	2	2	1	2	3	1	1				2	3	4
200	20	2	0	2	3	2	1	2	1	1	2	2	2	3	3	2	3	2	2	3	3	2	2	2	2	2	3	2	3	2	3	3	4	2	2	1	1				1	1	0
